# Supplementary material for: Plasmodium berghei liver stage parasites exploit host GABARAP proteins for TFEB activation
Source: Commun Biol. 2024 Nov 21;7:1554. doi: 10.1038/s42003-024-07242-x (PMC11582615; doi:10.1038/s42003-024-07242-x)
Supplement: Supplementary file 4 — Supplementary Data 1 [file 42003_2024_7242_MOESM4_ESM.xlsx]

## Sheet: Fig. 1c
TFEB activity, time course
			hours post infection
not treated	EBSS	non infected	6	15	24	30	48
0.51	1.64	0.45	2.2	2.8	1.6	1.29	0.56
0.4	1.77	0.4	0.91	0.97	1.96	0.9	1.16
0.54	1.75	0.52	0.73	1.38	2.1	0.84	0.77
0.38	1.53	0.51	0.7	1.93	1.5	0.84	0.93
0.52	1.35	0.62	0.99	1.73	1.41	1.44	0.82
0.47	1.5	0.59	0.76	1.97	1.84	1.43	0.69
0.39	1.69	0.55	0.74	2.92	1.46	1.81	1.25
0.45	1.97	0.56	0.72	2.06	1.38	1.01	0.71
0.78	1.55	0.44	0.8	1.71	0.9	1.16	0.61
0.56	1.24	0.49	0.7	1.86	1.35	1.26	0.57
0.43	1.99	0.52	1.01	1.49	1.86	1.24	1.04
0.59	1.56	0.58	0.64	1.13	1.07	1.02	0.93
0.62	2.07	0.74	1.12	1.63	1.74	0.77	1.23
0.79	1.56	0.57	0.66	2.37	1.54	1.44	0.89
0.56	2.01	0.49	0.73	1.9	1.9	1.11	0.57
0.36	1.3	0.53	1.05	0.87	1.87	1.6	0.5
0.75	1.05	0.71	0.96	1.93	0.84	0.81	0.94
0.46	1.14	0.5	0.66	1.29	1.42	0.87	0.8
0.46	1.67	0.6	0.79	1.34	1.88	1.03	0.69
0.45	1.82	0.6	0.56	2.6	1.63	1.27	0.55
0.79	1.51	0.54	0.93	1.66	1.42	0.6	0.73
0.73	1.59	0.66	0.62	1.14	2.58	1.35	0.75
0.6	1.71	0.49	0.77	1.4	2.18	1.94	1.64
0.46	1.46	0.55	0.91	1.44	1.95	0.67	0.81
0.51	1.41	0.58	0.69	1.96	2.39	0.87	1.38
0.49	1.13	0.55	1.6	1.81	1.53	1.7	0.61
0.79	1.73	0.59	0.72	1.49	2.15	1.28	0.96
0.6	1.41	0.67	1.25	1.65	1.4	2.56	0.78
0.86	1.81	0.54	1.79	1.1	0.95	1.27	0.39
	1.28	0.6	1.47	1.64	3.09	0.86	0.78
		0.84	1.83	1.4	1.84	0.62	0.89
0.45	1.81	0.46	0.89	2.32	2.52	1.16	1.18
0.63	1.39	0.49	1.19	2.24	1.48	0.89	0.5
0.55	1.95	0.42	0.73	1.36	1.81	1.61	1.08
0.39	1.23	0.55	0.69	0.93	2.28	1.19	0.59
0.57	1.36	0.59	1.81	1.03	1.6	0.68	0.84
0.36	1.27	0.5	0.62	0.82	1.52	0.79	0.69
0.41	1.46	0.57	0.79	0.93	2.6	0.81	1.01
0.52	1.42	0.71	0.83	2.17	2.02	1.47	0.59
0.45	1.46	0.68	0.6	1.36	1.97	0.99	0.94
0.54	1.52	0.73	0.77	1.21	1.83	0.62	0.73
0.42	1.5	0.56	1.34	1.69	1.16	1.36	0.73
0.43	1.45	0.69	1.54	1.5	1.52	1.68
0.4	0.95	0.58	0.56	0.58	1.97	1.94	1.14
0.48	0.92	0.68	0.99	2	1.36	1.1	1.78
0.48	1.31	0.64	0.87	2.36	2.69	1.21	0.97
0.47	1.08	0.55	0.6	1.71	1.5	1.93	1.73
0.41	1.82	0.6	0.87	0.65	1.59	1.55	1.54
0.52	1.57	0.72	1.26	3.22	2.17	2.6	1.43
0.46	1.73	0.82	0.8	1.16	1.73	1.11	0.96
0.53	1.39	0.59	0.96	1.32	0.7	1.12	0.98
0.37	2.06	0.56	0.76	2.02	1.4	0.9	0.98
0.6	1.67	0.5	0.64	1.11	1.84	1.78	1.15
0.38	1.41	0.64	0.75	1.54	1.49	0.87	1.24
0.44	1.17	0.69	1.53	1.83	2.12	1.17	0.92
0.48	2.25	0.4	1.2	1.9	1.61	1.18	1.45
0.32	1.92	0.64	1.52	2.21	1.91	1.43	1.58
0.36	1.84	0.52	0.51	1.4	1.51	1.42	1.14
0.41	1.41	0.6	0.66	2.61	1.55	1.41	1.27
0.36	1.22	0.55	1.32	0.8	1.5	1.12	1.05
0.46	1.01	0.65	1.65	0.84	1.68	0.69	0.88
		0.61	1.85	1.06	1.37	1.4	1.56
		0.7	1.01	1.36	2.09	1.48	1.15
		0.69	0.84	0.84	1.87	1.36	0.9
		0.67	0.7	1.23	1.67	0.88	1.34
		0.61	0.5	2.88	0.72	0.82	1.54
		0.63	1.28	1.07	1.91	0.64	1.33
		0.62	1.15	1.8	1.28	1.21	1.36
		0.54	1.32	0.82	0.83	1.32	1.22
		0.84	0.56	0.58	1.38	1.17	1.72
		0.51	0.51	1.74	1.61	0.92	1.04
		0.48	1.93	1.88	1.79	1.15	0.84
		0.39	3.37	0.75	1.33	0.85	1.14
		0.42	0.99	1.19	1.27	0.85	1.52
		0.49	1.01	1.17	1.78	0.9	1.66
		0.45	2.41	1.38	1.56	1.43	0.87
		0.48	1.44	2.24	1.98	0.92	0.95
		1.46	1.4	1.24	3.25	1.46	1.02
		0.45	0.93	1.79	1.35	1.08	1.48
		0.58	1.1	1.75	1.76	1.2	1.67
		0.62	0.72	2.22	1.57	0.77	1.24
		0.46	0.86	1.7	3.21	1.13	0.93
		0.43	0.89	0.7	1.87	0.85	1.75
		0.6	1.26	1.14	2.65	1.07	1.09
		0.49	1.02	0.67	2.17	1.64	1.18
		0.55	1.23	1.82	2.97	0.82	1.42
		0.6	2.68	1.51	0.68	1.8	1.36
		0.47	1.68	0.79	1.03	1.21	0.62
		1.07	2.47	2.41	3.41	2.32	0.99
		0.63	0.9	1.33	2.47	1.65	1.94
		0.66	1.79	0.79	1.6	1.31	1.43
		0.92	0.6	1.28	2.45	0.85	1.07
		0.66	0.48	1.76	2.72	1.54	0.97
		0.56	1.3	1.8	2.56	1.71	1.62
		0.81	0.76	1.37	1.45	1.06	1.26
		0.77	0.63	1.09	1.47	1.16	1.47
		0.56	0.7	1.49	1.48	0.74	1.53
		0.77	0.53	0.76		1.56	1.06
		0.57	1.39	1.69	1.29	2.04	1.53
		0.62	0.47	1.93	1.69	0.85	1.02
		0.59	2.07	2.54	2.7	1.22	0.91
		0.55	0.6	2.62	2	0.86	1.29
		0.74	0.95	1.44	1.22	1.09	0.8
		0.63	1.17	2.24	1.15	2.46	2.27
		0.66	1.08	1.45	2.21	0.92	1.56
		0.63	0.75	1.39	1.6	1.62	1.98
		0.68	0.93	1.52	2.31	0.94	1.86
		0.8	0.84	1.25	2.26	1.54	0.84
		0.55	1.46	0.98	3.04	1.33	1.43
		0.78	0.91	1.43	1.93	1.97	1.38
		0.71	1.66	2.48	2.84	0.95	1.43
		0.77		0.96	2.2	1.49	1.07
		0.7		3.23	1.43	1.51	1.8
		0.64		3	3.47	1.39	1.37
				2.76	1.73	0.67	1.36
				1.52	1.69	1.84	1.15
				1.9	2.39	0.95	0.68
				1.67	1.95	1.44	1.14
				3.69	2.72	0.83	0.69
				1.1	2.74	1.58	1.02
				0.88	1.98	2.01	0.88
				0.8	2.57	1.95	1.73
				2.11	1.77	0.88	1.37
				1.22	2.31	1.12	1.79
				1.26	1.96	0.99	0.98
				2.3	1.75	1.28	1.52
				2.03	1.29	1.16	1.08
				2.36	2.18	1.33	1.2
				1.85	2.33	1.17	1.04
				2.25	2.6	2.57	0.69
				1.56		1.43	1.2
				1.23		0.81	1.14
				1.28		1.95	0.83
				0.77		1.47	0.57
				1.43		1.32	1.19
				2.14		1	0.86
				0.78		1.85	1.11
				1.27		1.09	1.15
				0.89		1.13	1.55
				0.89		1.61	0.95
				0.74		2.01	1.05
				1.26		1.28	1.91
				2.68		1.08	1.22
				1.61		0.77	1.23
				1.52		1.95	0.94
				3.32		1.51	1.69
				2.5		1.4	1
				2.37		1.02	1
				1.73		1.61	0.81
				1.52		0.69	0.91
				1.68		1.28	1.29
				2.36		1.18	0.92
				1.48		0.96	0.95
				1.82		0.64	1.02
						1.35	0.81
						1.44	1.03
						1.49
						1.26
						1.96
						0.67
						1.2
						0.95
						1.24
						1.63
						1.95

## Sheet: Fig. 1d
mTor activity in Pb infected cells
non infected	Pb infected	non infected	Pb infected
9266.9	4946.9	26431.1	38390.6
11220.2	5023.8	24939.2	24439.5
11453.5	5962.6	20362.6	28968.6
11996.3	6047.1	31468.5	17775.8
13778.5	6554.1	25826.7	32664.5
13808.5	6641.1	16879.5	28123.2
14064.6	6937.9	28359.1	21989.4
14332.1	7106.5	29085.1	17560
14857.8	7143.6	33936.5	32353.7
14912.7	7530.4	25430.9	13158.3
14931	7682.3	24598.7	22096.6
15033.7	7752.2	15811.1	27911.1
15739	7916.7	20080.9	19506.4
15752.5	8083.3	36688.6	22558.7
15985.6	8422	21792.9	19421.3
16062.6	8755.5	20259.7	23202.6
16243	8788.3	22823.6	24995.6
16250.3	9144.9	25875.9	33131.8
16292.5	9403.6	18641	22724.5
16437.7	9451.1	20916.5	21539.9
16485.1	9680	12256.6	30632.6
16851.5	10064.4	17356.1	18158.6
16873.4	10289.1	15959.3	24266.1
16971.2	10557.6	30736.4	20709
17082.6	10837.4	24386	27759.5
17307.8	10896.5	19785.3	35216.6
17428.5	11711.3	18213.8	25733.3
17477.1	11788	20525.1	25678.4
17547.7	12488	23146.6	26538.9
18337.3	13493.2	13539.2	21007.7
18488.8	13625.1	18367.5	27702.2
18540.1	13634.9	22934.9	28180.6
18689.2	13839.3	30010.9	30959.5
18719.1	14120.9	18614.1	22293.6
19035.9	14152.9	34017.9	20374.6
19209.5	14655.9	14769.5	18853.8
19224.5	14785.6	32672.5	35668.6
19386.3	15070.9	21028.8	26770.4
19772.6	15089.3	21207.8	15637.6
20007.2	15551.1	23682.6	24535.3
20183.7	15558	26714	29305.7
20204	15639.4	19623.5	30185.2
20612.6	15678.3	23580.6	18602.3
20727.5	15895.7	22875.8	18674
20764.7	16035.8	22290.5	18655.2
20812.5	16196.7	19255.6	23814.3
20903.9	16488.8	15263.2	33536.1
22026.4	16493.6	25996.4	19645.4
22483	16618.5	23772.8	17903
22812.9	16633.5	28844.5	23753.5
23675.3	16944.8	25600.4	18392.9
23915.7	17011.9	25045.2	24948.6
24298	17388.4	21409.3	19182.5
24701.5	17429.6	20794.1	24923.8
24833.6	17560.7	23362.7	22448.1
25049.2	17808.2	21527.1	15870.4
25107.3	18251.3	22523.7	24346.8
25358.4	18253.8	32484	25291.6
25565.2	18358	18839.2	17154.3
25666	18435.6	20295.1	15748.1
25772.2	18550.2	21881.4	26670.4
25824.5	18591.1	19557.4	23066.8
26009.6	19035.4	20277.9	19256.5
26426.5	19481.9	23364.1	20190.9
26607.8	19757.8	24651.3	32049.1
26846	19975.3	32694	40553.5
26912.2	20791.6	20343.2	14838.7
27571.9	20852.3	20374.2	19922.1
28002.1	21231.7	27147.3	19988.1
28131.4	21375.7	24134	20706.3
28390.7	21577.7	19425.1	22665.6
28462.2	21620.9	19724.8	20323
28851.2	22091.3	20402.3	17094.8
28939.9	22383.9	21936.3	22904
29101.4	22463.1	20800.9	16546.8
29125.4	22515.3	27052.6	18674
29206.2	22558.5	30059.2	25985.8
29666	22696	19739.1	24257.4
29804.1	22983.5	26046.1	23498.9
29830.7	23022.6	17474	24716.2
29883.3	23175		15332
30212.5	23394.9	16206.9	25050.8
30298.4	24062.9	19738.1	21718.4
30571.2	26188	11170.2	17440.3
30847.2	26434.6	10433.8	30469.3
31190.9	26868.4	9031	24284.4
31230.7	27141.3	12850.5	21388.4
31436.1	27262.4	12386.6	26468.6
31484.7	27897.3	18536.6	34309.7
32156.4	28020.9	14537	24421.6
34511.4	28915.5	15137.2	18850.2
34892.4	28947.5	11840.1	30627.6
35799.1	29271.8	14082	16316.3
35897.9	29374.6	12820.6	15523.9
36745.4	29376.8	11088.5	24498.4
36897.7	29436.8	13635.8	23149.6
41084.9	30155.2	13345.5	19487.2
43390.3	30475.8	14155.1	26481.1
44158.9	30597.3	19615.3	18897
49010.9	30906.1	14776.2	16926.9
	31779.9	18448	22116.4
35558.6	32465.2	15540.2	18308.5
38580.1	32673.8	17857.6	16521.7
31910.2	33116.5	25585.9	18760.5
49911.4	33372.7	16798.8	14920
41917.2	33724.8	17370.6	18337.9
41442.8	34002	17733.3	18927.5
25001.6	34345.6	14175.5	18521.5
27808.8	35753.4	16006.6	18587.2
32276.4	36141.2	16850.1	34232.2
43090.9	37540.7	18504	20775.4
44211.8	38314.9	13462.8	25277.4
13135.1	39305.1	24124.7	21782
30648.3	40180.4	20853	31970.4
31268.9	40931.7	21899.5	26296.8
37257.3	41349.5	24080.2	19547.4
29528.8	41633.9	19772.2
33306.8	42090	18346.9
52428	52980.6	20987.8	12802.4
23281.3		20985.5	15445.6
41215.5	37537.1	18870.5	16900.2
22112.3	31081	22452.9	18037.7
29493.5	43644.8	22138.8	14665.2
28568.1	30472.9	15323.8	20267
51917.9	21541	21298.4	18319.6
34820.1	28813.7	12177.9	13217.7
39303.3	37111.6	21085.1	17153.5
36650.7	29216.6	13551.1	13488.7
40827.7	36973.4	16739.2	18103.3
39648.8	36224.4	14187.2	9194.4
23995.6	41028.5	13002.4	22575
28759.1	35476.6	15133.6	10509.6
34768.4	34697.3	18966.8	17867.4
47845.9	34744.2	10749.4	8573.4
47052.7	40013.9	21891.8	15867
41482.9	27259.7	24379.6	28095.2
43739.7	51668.5	21636.2	18621.8
45895.9	38627.3	15802.6	15830.2
27347.1	21377	11977.8	10581.5
45203.1	37306.6	14368.9	11452.9
42129.7	22446	13463.7	17282.2
25806.1	25741.8	17440.3	12927.3
19308.3	26799	14368.6	18939.6
30990.8	54183.4	11401	14955.5
20426.2	39452.7	11335.9	12394.5
27401.5	18438.7	12264.6	13212.1
31267.1	50171.3	12865.7	18984.1
21056.6	45701.5	12756.5	18687.4
18036.7	38263.2	15000.9	19608
18966.3	23531.5	16078.2	9536.8
34096.4	47441	12607	14028.3
36176	35772.9	10817.5	15011.8
40376	35690	12014.3	15570.9
30453.2	46003.2		24676.1
41796.8	45767.6		12457.5
39980.1	38029.2		17871.1
38545.9	24029.7		9516.7
44801	26847		11408.5
23778	32301.2		19606.4
27542	34116.2		12722.4
29963.7	29921.5		17447.5
33736	46826.2		12007.9
19185.7	49364.4		13664
25337.8	36690.8		19806.1
18662.8	56242.7		20796
34440.5	28851.5		16112.5
32373.7	42232.6		17395.2
35317.7	22751.5		13234
25086	46835.1		18376.3
29453.8	22559.5		13026.2
40400.3	30946.3		15384.4
33400	40308.8		11814.8
25962.8	25972.6		13719.9
36106.9	46270.9		8627.7
31029.2	43074.5		17092.1
46571.2	45851		8121.7
32568.4	23644.9		12760.2
34801.4	31092.7		30305.9
28983.2	24396.4		20758.4
49251	32780.2		16703.8
36823.9	24274.7		16334.5
30777.6	35705.6		19576.4
27145.5	31174.3		15163.8
21689.8	44869.4		24617.2
29506.1			9462.2
37040.7			15136.6
27532.8			10096.5
30052.7			14821.4
21142			13941.1
27021			10287.9
35327.8			12121.3
29984.7			11139.2
29143
31093.7
30731.7
27332.3
22188.7
33915.2
39632.3
28853.4
24113.9

## Sheet: Fig. 1e
mTor activity in starved and Torin1 treated cells
not treated	EBSS	Torin 1	not treated	EBSS	Torin 1
15436.4	2121.9	2243.6	14726.6	6643.2	6788.2
18437.4	2127.4	2668.2	12193.9	6732.1	7254.3
20139	2305.1	3045.8	13374.5	6329.1	8056.4
20608.8	2328.7	3190.7	18468.1	6580	7630.7
20852.6	2386.3	3431.8	10355.6	8310.8	7738.9
21368.6	2564.4	3626.2	12581.4	8285.1	7268.1
21746.5	2632.3	3661.4	12004.4	7044.1	7877.2
22890.6	2667.1	3667.5	11942.9	6881.2	6136.7
23418.4	2699.3	3685.5	16724.5	8398.1	6762.5
23433.2	2834.1	3796.5	17701.2	7900.6	8800.9
23572.2	2941.4	3809.1	13576.6	6759.3	8484
23775.8	2958.1	3817.2	12176.2	6889.7	8314.3
23834.6	3096.8	3888.8	13962.3	6927.5	7393.2
24097.5	3164.3	3891	12671.6	9159	8430.3
24361.2	3204.2	3904.2	9986.5	9159	7462.1
24454.8	3221	4039.1	13573.6	7889.2	7762.2
24578.6	3331.1	4064.7	11984.4	7954.9	7334.8
25099.5	3382.4	4131.7	16032.6	6847	6981.9
25137.3	3386.7	4167	11249.4	6870.6	6926.8
25401.6	3439.4	4184	11614.9	7978.2	7006.4
26199.2	3603.2	4212.4	13748.1	6783.2	6533.2
26676.6	3658.9	4330.1	11502.2	6846.7	6761.5
26759.6	3904.1	4334	13380	7654.3	8001.6
27089.7	3935.8	4391.7	14831	7416.5	7290.8
27487.6	3946	4406.1	12111.6	10244.5	8510
27629.6	3982.5	4430	13395.4	7825	7709.9
28390.1	4018.6	4442.3	13036.1	7237.3	7886.8
28625.1	4033.2	4447.4	14015.9	7077	7145.8
28697.3	4088.9	4491.9	14768.7	22829.9	9128
28915.1	4188.6	4510.6	12562.1	11005.6	7868.5
29001.5	4307.1	4532.6	10913	7898.8	7422.6
29165	4387.3	4662.4	15055.8	7582.1	8131.9
29586	4418.3	4738.1	11483.2	7623.2	7787.9
29739	4456.4	4742.3	20357.1	7289.2	7939.4
30316.8	4498.9	4773	11665.4	7063.8	7425.9
30807.6	4518.4	4773.7	14545.5	7392.3	7344.2
31009.7	4548.4	4883.8	13166.1	7738.2	7484.5
31012.5	4619.8	4989.9	12217.5	9428.9	7810.7
31066.9	4630.1	5026.7	13437.8	7820.3	7335
31294.6	4737.3	5066.7	14468.7	6979.6	6230.6
31321	4738.4	5087.9	14186.2	6877.9	5783.4
31323.2	4783.6	5124.2	16485.9	10956.9	6717.3
31510.9	4802.6	5143.6	16109.5	12589.8	6759.6
31715.7	4832.1	5174.8	11637.9	7806.2	9160.2
31993.9	4832.6	5245.2	18293.5	8214.3	7295.2
32201	4901.8	5339.8	11610.6	8823.9	6699.2
32558.1	4912.6	5494.5	10779.6	9512.3	6522.5
32776.8	5012.2	5501	12322.3	7777.9	6436.1
33387.1	5192.1	5508.4	12645.1	8864.3	6429.8
33646.6	5199.9	5539.5	11248.4	8087.7	7522.6
33800	5222.8	5551.7	20019	8293.5	7522.1
33822.7	5223.6	5642.1	24429.3	7589.3	8561
33865.8	5242.9	5779.5	16885.6	7874.6	12387.1
34439	5278.1	5789.1	17577.3	7439	8099.8
35000.4	5301.5	5885.6	15595.3	7526.1	6447.9
35063.1	5547.5	5950.9	17565.3	7680.6	7017
35736.4	5576.7	6005.1	17062.4	6820.9	5487.5
36370.2	5623.3	6064.2	17093.6	7723	5875.9
37109.7	5638.2	6069	12965.7	7099.7	6131.1
37179.8	5652.9	6092.4	17293.2	7370.1	5736.2
37265.1	5867.5	6136.7	14953.2	6318.4	6047.7
37530.1	5970.4	6157.3	21934.4	6317.5	6136
37956.1	5973.7	6160.6	17846.3	6620.4	5858.5
38180	6002.4	6262.9	18335	6896.4	6256.3
38187	6034.9	6432	16860.8	7210.1	6923.7
38340.2	6215.2	6620.1	15782.5	6747.5	6060.4
38342.6	6411.3	6684	14438	6346.8	6238.6
38565.3	6511	6707	20924.9	6350.2	6489.2
38709.4	6742	6724.3	17605.4	8317.1	6038.1
38794.2	6746.5	6818.6	15055.9	7362.6	5578.7
38807.8	6752.9	7104		6565.2	5624.4
39552.7	7012.9	7127.4	14657.9	7118.5	5952.6
39899.9	7110	7178.3	10682.3	7282.6	5569.1
40195.3	7259.4	7181	12076.7	7293.9	6530.2
40247.9	7307.7	7301.3	13730.6	6989.9	5861.2
40296.4	7335.9	7516.3	12026.2	6532.1	5452.4
40481.8	7382.8	7602.5	13025.8
40713.4	7396.4	7620.4	20872.3	6377.3	8146.5
40823.1	7638.5	7663	18924	5776.6	8576.1
40877.5	7884.4	7890.4	17525.7	6593	8645.7
41047.8	8072.6	7944.7	21149.4	6097.8	9786.9
41200.9	8077	8156.3	22373.2	5971.4	8937.9
42121.1	8128.4	8334.1	13410.6	7423.2	9653.9
42355.9	8136.5	8486.7	14714.2	9407.7	10464.4
42785.8	8148.7	8613.3	13765.7	5738.6	8458.4
43400.6	8170.2	8837.7	14437.2	6472.8	8799.8
43773.8	8175	8938.4	11311	9698.9	7560.5
45285.7	8194.5	9097.2	20102.2	6967	7794.8
45298.2	8624	9784.4	16697	6327.6	7501.5
45538.1	9242.8	9824.6	15899.5	6148.5	7287.1
45541	9438.3	9896.4	20137.5	6780.3	7717.1
46112.8	9518.7	10255.1	16409	5965.1	11232.4
47022.8	9823.3	10501.3	22597.4	8546.1	7456
48529.2	9867.1	10595	17914.1	7103.4	9151.4
48567	10434.4	10651.9	14669	8259.1	8879.1
48761.2	10494.6	10759.4	21015.8	9083.8	9802.8
49437.5	10669.5	10887.1	14895.2	7021.8	9291.4
50123.1	11674.7	11006.1	14017.8	7297.6	7889.9
54406.6	12681	13865.1	20131.3	6656.1	10010.2
54959.4	13679.7	15512	13838.6	10431.2	9910.7
			14903.6	8209.2	9728.4
41386.9	5382.2	3049.1	16323.8	8419.5	9684.7
44641.5	8933	5164.6	16820.6	7877.7	10911.6
38023.8	3565.4	16877.7	23256.5	7846.8	8243.3
34308.4	8561.5	15739	19077.3	7255.3	9047
41760.2	5867.6	14796.1	19022.4	7325.1	9225.9
37950.5	5638.9	10230.3	19955.5	8221	8834.2
44123.7	4262.7	9141	17608.2	5632.3	7094.6
38643.6	5263.1	10045.9	16557.4	6965.6	7282.4
35317.1	4359	3963.3	22535.5	7309.1	8247.2
37880.9	8561.2	5942.8	14677.7	6871.4	9464.6
39398.3	7406.2	10110.1	26199.1	5989.4	8709.8
38768.5	6217.2	10623	21254.2	6750.1	7747.5
37922.2	15018	8008.3	23126.3	7013.9	9168.1
26753.5	12444.5	8985.9	21696.4	5481.2	7355
26440.8	11011.2	7833.5	27937.9	5934.4	8913.1
25503.9	6015.6	6088.6	23830.2	5713.6	7186.3
29122.1	4647.1	5672.1	22701.9	5731	7676.8
22156.9	4478.3	5254.2	25900.9	4997.3	8584
23936.7	5806.9	7421.1	25701.3	5727.8	8554.7
34787.3	4581.1	9279.7	23902.3	5456.2	8204.7
37758.1	6335	4634.2	16360.8	4853.4	7654.7
31080.7	9045.6	5377	16642.5	7114.7	7996.7
40268.8	9093.8	7379.4	17871.6	6461.7	7177.7
29392.6	7318.6	9681.6	16013.2	5521.5	7876.7
36129.6	11024.8	7512.8	16446.5	8065.2	8085.4
31566.4	9300.7	8945.8	18878.3	6831.9	8472.4
37019.8	4058.6	9568.2	16667.2	5495.4	7671.4
42598.5	3855.6	8917.4	17024.2	5417	6273.2
46071.7	7177.6	13967.8	16095.4	5727.4	5887.8
29961.2	7097.4	10021.7	15484.2	6395.1	6895.1
46321.3	4891	13724	15007.8	6615.7	9069.4
37438	7478.9	17146.6	19244.8	7142.5	7592.2
22249.6	6252.8	16276.5	16298.2	7604.5	7513.2
35907	4243.8	13466.4	19404.6	6914.8	7865.9
35129.1	4129.3	10944	20223.2	6358.4	7182.1
43979.6	5786.3	7645.8	23555	5662	7929.8
22832.4	8261.2	14695.6	18574.4	5539.2	5929
39320.8	10199.9	16481.8	15065.9	5447.2	5494.5
44646	8443.3	16889.4	16171.9	7036.1	6848.7
32799.4	8346.7	14906.4	15140.3	6528.4	8018.2
33736.7	7551.8	7479.2	14432.1	7772.3	7524.7
34544.9	6920.8	9546.8	15939.4	7439.9	7687.8
29900.2	4038.8	16848.3	16560.4	8102.7	7738.2
27805.7	8774.1	14470.3	18505.3	6115.2	7733.7
29069.4	3881.6	4037.6	17121.3	6467.1	7539.9
35879.6	3295	9908.4	16300.2	6424.9	5984.1
28904.4	3689	15197.1	16649	7991.2	5974.6
31206.7	3825.6	8214.3	16161	8642.2	7581.5
38576.9	9616.2	9299.8	16251.8	8236.4	8216.3
37157.3	5851.1	10708.9	19823.6	9735.6	6303.4
35086	5490.8	7295.5	14973.2	10627.7	5734.6
36134.9	5755.5	7386.9	16683.3	8617.8	6344.6
32047.5	6618.5	19234.9	15783.9	8080.1	5921.4
24198.7	6905.3	5966.9	15397.8	7513	4749.5
40969.3	5352.1	7275.9	13805.3	10528.6	5762.4
41228.6	5836.7	16796.9	12686.6	6329.8	6653.3
29139.8	4133.3	16933.4	12335.3	6143.6	6523.6
36246	7297.3	17087.1	18808.7	6474.6	5605.5
38939.1	7027.7	8342.6	16176.5	8230.7	5829.8
37563.5	6861.6	5065.7	17762.7	8359.6	6120.2
33104.4	7192.3	11144.7	23457.6	8115.8	6764.6
40584.5	6652.1	8380.4	18951.2	9665.1	6697.6
31848.3	5922.5	10754.3	17366.6	9585.6	6126.3
31990.6	5430.6	8006.6	19777.9	12004.8	5828.3
32920.6	5805.5	5408.4	27287.8	10308.7	6139.1
32969.7	3550.9	4204	14756.2	8946.5	5923
32924.9	9219.7	10528.3	19905	6485.5	4283.5
26524.5	7149.6	6669.7	18063	6473.2	6462.7
36509.4	5346.1	10634.6	20240.9	6829.2	6167.7
41785.8	4414.6	10632.3	15187.4	6406.2	6708
37666.5	3215.6	7597		8310.7	6423
45229	7524.6	7078.6		8067.9	6634.3
27003.7	10436.8	12622.4		7381.2	6290
52177.5	4349.2	10145.2		9180.8	6007.9
52204.7	7564.4	10865.8		9588.9	6739.8
27447	5140.5	7695		8733.4	5895.8
35034	11697.1	9855.7
34940.2	9331	17082.7
29584.6	10978.9	20205
35372.3	8327.5	14202.2
30529.5	12240.2	5718.8
34714.9	6202.9	12263.6
31408	3944.8	7747.6
36170.8	2881.3	8332.5
32384.8	8680.4	7659.6
28677.5	10446.5	7322.8
28288.5	3709.5	7216.6
30044.5	6903.2	6362.2
23714	8144.2	5895.1
21408.5	6589.4	10456.2
25149.7	6206.2	3911.7
25084.8	4922.7	7968.5

## Sheet: Fig. 2d
TFEB activity in Sopf and ATG16L1-KO cells
WT	WT	SopF	ATG16L1-KO	ATG16L1-KO + β	ATG16L1-KO + ΔWD40	LC3-3KO	GAB-3KO	LC3-GAB-6KO
0.55	1.49	0.7	0.53	1.6	0.53	1.14	1.01	0.66
0.56	2.12	0.77	0.36	0.87	0.79	1.35	0.45	0.93
0.44	1.61	0.53	0.98	1.56	0.49	1.24	0.73	0.57
0.49	1.91	0.74	0.85	1.98	0.4	1.31	0.72	0.36
0.52	1.51	0.52	0.83	1.47	0.61	1.64	0.86	0.51
0.58	1.55	0.59	0.72	1.12	0.81	1.41	0.85	0.53
0.74	1.5	0.52	0.62	1.01	0.72	1.95	0.52	0.94
0.57	1.68	0.61	0.41	1.42	0.67	1.03	0.68	0.71
0.49	1.37	0.94	0.73	0.78	0.52	1.93	0.52	0.76
0.53	2.09	0.56	0.42	1.56	0.81	1.5	0.62	0.84
0.71	1.87	0.56	0.44	1.22	0.52	1.36	0.58	0.52
0.5	1.67	0.64	0.24	1.85	0.61	1.63	0.45	0.86
0.6	0.72	0.7	0.66	1	0.47	1.61	0.59	0.62
0.6	1.91	0.69	0.62	0.57	0.69	1.25	0.83	0.65
0.54	1.28	0.69	0.92	2.26	1.33	1.08	0.72	0.98
0.66	0.83	0.71	1.17	0.86	0.99	1.38	0.52	0.64
0.49	1.38	0.69	0.82	1.98	0.65	1.95	0.55	0.7
0.55	1.61	0.86	0.79	1.3	0.66	1.56	0.85	0.66
0.58	1.79	0.63	0.76	1.43	0.46	1.81	0.95	0.46
0.55	1.33	0.64	0.66	0.56	0.8	1.89	0.67	0.85
0.59	1.27	0.64	0.57	1.17	0.71	1.78	0.68	0.74
0.67	1.78	0.64	0.47	1.48	0.75	1.66	0.74	0.7
0.54	1.56	0.46	0.69	1.05	0.63	1.4	0.89	0.56
0.6	1.98	0.84		1.21	0.51	1.11	0.94	0.84
0.84	3.25	0.65	1.01	1.67	0.61	1.54	0.67	0.71
0.46	1.35	0.59	0.73	1.26	0.65	0.9	0.17	0.76
0.49	1.76	0.64	0.83	1.25	0.53	1.63	0.75	0.71
0.42	1.57	0.72	0.7	1.23	0.51	2.21	0.73	0.62
0.55	3.21	0.38	0.99	1.21	0.64	1.42	0.88	0.69
0.59	1.87	0.97	0.71	1.87	0.5	1.49	0.82	0.83
0.5							0.77
0.57	1.85	0.68	0.51	1.4	0.57	2.33	0.59	0.68
0.71	1.86	1	0.59	1.83	0.67	1.55	0.53	0.54
0.68	1.46	0.78	0.5	1.33	0.64	1.61	0.65	0.55
0.73	1.35	1.02	0.5	1.17	0.73	1.52	0.6	0.56
0.56	1.57	0.66	0.78	1.54	0.53	1.74	0.7	0.69
0.69	0.91	0.69	0.63	1.22	0.82	1.08	0.76	0.71
0.58	1.16	0.65	0.67	1.84	0.73	1.1	0.66	0.88
0.68	2.44	0.81	0.52	1.57	0.51	1.38	0.63	0.85
0.64	0.93	0.85	0.67	0.84	0.72	2.08	0.97	0.47
0.55	1.72	1.03	0.71	1.67	0.68	2.16	0.48	0.55
0.6	1.7	0.81	0.87	1.65	0.55	1.35	0.64	0.8
0.72	1.86	0.75	1.45	1.45	0.63	1.4	1.03	0.61
0.82	1.39	0.63	0.73	1.16	0.72	0.74	0.5	0.63
0.59	3.2	0.74	0.89	1.69	0.41	0.99	0.54	0.56
0.56	1.69	0.53	0.61	2.71	0.64	2.04	0.61	0.54
0.5	2.59	0.66	0.61	1.99	0.69	0.88	0.7	0.86
0.64	1.03	0.92	0.5	0.82	0.72	1.14	0.65	0.76
0.69	1.46	0.66	0.77	1.65	0.77	1.06	0.74	0.9
0.4	1.75	0.88	0.81	1.11	0.8	1.99	0.63	0.5
0.64	2.07	0.6	0.68	1.9	0.57	2.12	1.2	0.59
	1.86	0.7	0.92	0.74	0.57	2.2	0.47	0.5
0.66	1.14	0.61	0.67	2.54	0.63	3.78	0.87	0.8
0.57	1.27	0.57	0.53	2.14	0.64	2.18	0.53	0.6
0.48	0.71	0.88	0.69	0.43	0.68	2.92	0.88	0.55
0.64	1.41	0.56	0.53	1.15	0.57	2.54	0.72	0.54
0.64	0.81	0.65	0.45	0.98	0.55	1.48	0.84	0.79
0.63	1.23	0.71	0.46	0.82	0.62	2.26	0.58	0.57
0.66	1.06	0.74	0.6	1.4	0.54	1.55	0.47	0.56
0.71	1.6	0.51	0.49	0.86	1.38	1.43	0.74	0.69
0.81	1.1	0.8	0.57	1.31	0.74	1.41	0.54	0.65
0.56	1.1	0.56	0.49	1.52	0.63	1.57	0.82	0.59
0.53	2.67	0.82	0.51	1.54	0.61	0.99	0.58	0.8
0.74	1.08	0.8	0.82	1.29	0.7	2.5	0.5	0.76
0.61	1.48	0.56	0.55	0.78	0.89	1.18	0.69	1.13
0.55	1.82	0.61	0.86	1.16	0.93	1.55	0.57	0.59
0.57	0.97	0.69	0.63	1.13	1.41	1.44	0.58	0.54
0.55	1.68	0.63	0.6	2.69	0.38	1.41	0.81	0.57
0.6	1.97	0.52	0.8	1.25	0.5	1.38	0.56	0.51
0.56	1.57	0.86	0.57		0.53		0.72	0.49
0.67	1.49		0.71		0.7		0.58	0.47
0.74	1.79		0.66		0.57		0.4	0.64
0.62	1.79		0.59		0.73		0.55
0.48	1.33				0.7		0.71
0.74	1.22				1.22		0.94
0.65	1.28				0.59		0.64
0.86	1.88				1.09		0.6
0.45					0.56		1.06
0.44							0.56
0.7							0.43
0.49
0.46
0.55
0.59
0.53
0.52
0.49
0.9
0.74
0.66

## Sheet: Fig. 3b
Pearson's colocalisation GABARAP/UIS4
GFP-GAB	GFP-GABL1	GFP-GABL2
0.89	0.84	0.88
0.89	0.9	0.78
0.88	0.87	0.81
0.87	0.84	0.84
0.82	0.88	0.72

## Sheet: Fig. 3d
Gabarap association with PVM WT/ATG16L1-KO, %, 2 EXP
HeLa WT						HeLa ATG16L1-KO
GFP-Gabarap		GFP-GabarapL1		GFP-GabarapL2		GFP-Gabarap		GFP-GabarapL1		GFP-GabarapL2
95	94.9	97	95.4	95	94.3	1	0	0	0	1.1	0
Gabarap association with PVM WT/ATG16L1-KO, counts, 2 EXP
HeLa WT						HeLa ATG16L1-KO
GFP-Gabarap		GFP-GabarapL1		GFP-GabarapL2		GFP-Gabarap		GFP-GabarapL1		GFP-GabarapL2
95	75	105	83	98	99	1	0	0	0	1	0	GFP positive
5	5	3	4	5	6	95	93	75	83	90	90	GFP negative

## Sheet: Fig. 3e
TFEB activity in GAB-3KO cells infected, with addbacks
GAB-3KO	GAB-3KO inf	GFP-GAB	GFP-GABL1	GFP-GABL2
0.81	0.85	1.27	1.3777	1.05048
0.76	0.95	1.17	1.2259	1.1668
0.81	0.84	1.11	0.995103	1.44448
0.81	0.95	1.03	1.05278	1.33876
0.81	0.82	1.02	1.09806	1.19918
0.8	0.88	1.2	1.18359	1.04228
0.84	0.81	1.29	1.1754	0.986857
0.77	0.83	1.27	1.21835	1.25181
0.8	0.88	1.02	1.41407	1.12144
0.73	0.89	1.01	1.14551	1.31947
0.84	0.94	1.15	1.32255	1.32586
0.85	0.89	1.25	1.01228	1.22496
0.72	0.94	1.23	1.00803	1.61013
0.8	0.76	1.43	1.09024	1.06899
0.83	0.95	1.14	1.08312	1.23203
0.75	0.91	1.23	1.1366	1.16469
0.75	0.9	1.21	1.17071	1.20924
0.88	0.95	0.93	0.985293	1.41662
0.66	0.85	1.32	1.01394	1.1132
0.69	0.91	1.36	1.06673	1.45935
0.82	1.08	1.28	1.00343	1.15599
0.78	1.04	1.15	1.20536	1.22924
0.7	0.98	1.26	1.14167	1.00495
0.69	0.79	1.25	1.09533	1.10613
0.81	0.9	1.32	1.18874	1.23516
0.91	0.87	1.41	1.25654	1.18063
0.88	0.95	1.41	1.03429	1.262
0.78	0.82	1.33	0.957865	1.11161
0.76	0.97	0.96	1.02701	1.04144
0.83	0.83	1.22	1.06372	1.01043
0.77	0.81	1.22	1.16506	1.301
0.69	0.84	1.11	1.08145	1.08434
0.74	0.96	1.2	1.21139	1.01205
0.79	0.76	1.07	1.22026	1.09699
0.72	0.84	1.17	1.10047	1.33915
0.77	0.85	1.1	1.24709	1.37988
0.81	1	1.15	1.09262	0.969422
0.82	0.85	1.03	1.19922	1.26099
0.69	0.64	1.49	1.16842	1.25846
0.87	0.83	1.27	1.06469	1.37624
0.85	0.87	1.19	0.908222	1.39915
0.76	0.77	1.18	0.914217	0.912559
0.88	0.79	1.24	1.06421	1.17725
0.86	1.01	1.23	1.16466	0.977131
0.77	1.09	1.07	1.32261	1.21424
0.83	0.82	1.46	1.15932	1.24451
0.84	1.11	0.96	1.13797	1.11548
0.73	0.94	1.3	1.05711	1.2971
0.78	1.06	1.2	1.14456	1.11623
0.79	0.79	1.61	1.05109	1.37069
		1.2	0.916595	1.10953
		1.26	1.07121	1.54061
		1.19	1.12923	1.15435
		1.33	1.1075	1.246
		1.47	1.08975	1.42096
		0.93		1.33937
		1.38
		1.16
		1.31
		1.13
		1.31
		1.15
		1.16
		1.24
		1.11
		1.34
		1.12
		1.17
		1.06
		1.27
0.92	0.78	1.6	1.25	1.61
0.78	0.89	1.07	1.16	1.49
0.89	0.91	1.33	0.98	1.47
0.84	1.12	1.64	1.44	1.29
0.85	0.92	1.48	1.15	1.44
0.8	0.85	1.42	0.9	1.28
0.95	0.91	1.44	1.09	2.41
0.92	0.91	0.96	0.87	1.25
0.81	1.09	1.58	1.04	1.69
0.85	0.85	0.86	1.46	1.44
0.86	1	1.32	1.22	0.92
0.84	0.75	1.11	1.04	1.11
0.87	0.84	0.68	1.35	1.59
0.93	0.83	1.2	1.47	1.48
0.87	0.9	0.91	1.49	1.13
0.79	0.77	1.68	1.28	1.29
0.93	0.73	1.61	1.38	1.23
0.79	0.81	1.37	0.97	1.97
0.78	0.91	1.04	1.64	1.03
0.86	0.87	1.44	1.92	1.09
0.81	0.88	0.73	1.64	0.64
0.75	0.72	1.16	1.88	1.05
0.87	0.8	1.36	1.13	1.16
0.82	0.88	0.95	1.02	1.08
0.88	1.24	1.35	0.98	1.52
0.82	1.04	1.22	0.95	0.97
0.83	0.96	1.16	0.91	1.03
0.68	0.74	0.94	1.6	1.2
0.87	0.73	1.22	1.05	0.97
0.76	0.84	1.28	1.27	1.29
		1.67	1.76
		1.5	1.25
		1.11	1.23
		1.22	1.41
		1.31	1.04
		0.68
		1.13
		1.18
		0.91

## Sheet: Fig. 4b
FNIP1 labeled parasites, %										FNIP1 labeled parasites, numbers
Hela WT		GAB-3KO		FNIP1/2-DKO		FNIP1/2-DKO					Hela WT+FNIP1-WT pos	Hela WT+FNIP1-WT neg	GAB-3KO+FNIP1-WT pos	GAB-3KO+FNIP1-WT neg	FNIP1/2-DKO+FNIP1 WT pos	FNIP1/2-DKO+FNIP1 WT neg	FNIP1/2-DKO+FNIP1 LIR pos	FNIP1/2-DKO+FNIP1 LIR neg
92.6	92.4	0	0	87.9	90	0	0			Exp. 1	100	8	0	100	80	11	0	100
										Exp. 2	100	8	0	100	90	10	0	70

## Sheet: Fig. 4c
Pearson's correlation coeffcient, FNIP1-UIS4 colocalisation
HeLa WT	GAB-3KO	FNIP1/2-DKO	FNIP1/2-DKO
0.79	0.05	0.67	0.03
0.67	0.09	0.36	0
0.65	0.12	0.55	0
0.67	0	0.63	0.01
0.37	0.04	0.44	0.01
0.81	0	0.51	0
0.78	0.05
0.78
0.76
0.62
0.87

## Sheet: Fig. 4d
TFEB activity in FNIP1/2-DKO cells plus different addbacks				, Pb infected HeLa cells
	infected		infected		infected		infected		infected
WT	WT	FNIP1/2-DKO	FNIP1/2-DKO	+FNIP1-WT	+FNIP1-WT	+FNIP1-LIR	+FNIP1-LIR	+act RagD	+act RagD
0.84	1.18	1.26	1.2	0.73	1.05	0.78	0.9	0.62	0.67
0.84	1	1.4	1.45	0.79	0.98	0.81	0.89	0.67	0.68
0.73	1.15	2.1	1.27	0.84	0.98	0.93	1.04	0.69	0.72
0.71	1.04	1.32	1.22	0.76	1.22	0.78	0.83	0.65	0.58
0.8	1.11	1.42	1.44	0.81	1.25	0.78	0.92	0.74	0.61
0.85	1.25	1.65	1.36	0.77	1.1	0.79	0.79	0.74	0.57
0.71	1.21	1.62	1.34	0.86	0.88	0.77	0.91	0.54	0.64
0.73	1.4	1.28	1.29	0.85	0.98	0.74	0.88	0.68	0.62
0.76	1.27	1.31	1.37	0.88	1.08	0.83	0.78	0.61	0.58
0.75	1.19	1.25	1.63	0.84	1.14	0.79	0.87	0.58	0.73
0.74	1.06	1.41	1.51	0.92	0.87	0.83	0.97	0.74	0.65
0.73	1.17	1.44	1.33	0.92	0.96	0.78	0.92	0.73	0.7
0.73	1.46	1.3	1.32	0.81	0.99	0.87	0.91	0.59	0.7
0.72	1.21	1.51	1.12	0.87	1.11	0.86	0.83	0.78	0.78
0.63	1.38	1.63	1.5	0.91	1.01	0.81	1.01	0.62	0.77
0.85	1.33	1.47	1.61	0.87	0.83	0.83	0.88	0.72	0.71
0.74	1.53	1.35	1.33	0.87	1.3	0.69	0.9	0.69	0.67
0.81	1.08	1.23	1.61	0.96	0.98	0.77	0.98	0.74	0.65
0.75	1.04	1.51	1.11	0.76	1.07	0.87	0.8	0.62	0.54
0.72	1.05	1.71	1.13	0.89	1.31	0.85	0.98	0.87	0.48
0.73	1.17	1.55	1.22	0.88	1.11	0.77	0.85	0.63	0.53
0.87	1.02	1.47	1.31	0.87	1.14	0.82	1.07	0.69	0.69
0.69	0.94	1.56	1.36	0.86	1.1	0.78	0.97	0.85	0.53
0.67	1.26	1.41	1.45	0.87	0.94	0.86	0.86	0.86	0.73
0.78	1.15	1.78	1.22	0.9	1.32	0.88	0.85	0.72	0.7
0.62	1.18	1.33	1.32	0.87	1.06	0.8	0.92	0.57	0.78
0.68	0.96	1.2	1.68	0.82	1.47	0.9	0.79	0.7	0.75
0.75	0.93	1.18	1.49	0.81	0.95	0.75	0.87	0.47	0.71
0.9	1.2	1.09	1.82	0.9	1.01	0.74	0.84	0.56	0.79
0.84	1.1	1.29	1.39	0.98	1.06	0.84	0.8	0.71	0.66
0.84	1.44	1.15	1.36	0.91	1.25	0.78	0.79	0.64	0.66
0.8	1.21	1.28	1.42	0.91	0.94	0.79	1.07	0.7	0.7
0.7	1.26	1.19	1.81	0.94	0.96	0.74	0.88	0.7	0.65
0.74	1.26	1.28	1.52	0.9	1.12	0.81	0.81	0.74	0.99
0.65	1.03	1.19	1.3	0.94	1.25	0.7	0.69	0.72	0.72
0.68	1.26	1.34	1.22	0.86	1.09	0.85	0.96	0.76	0.86
0.72	0.94	1.25	1.42	0.93	1.11	0.77	0.98	0.61	0.56
0.7	1.22	1.23	1.2	0.82	1.14	0.73	0.87	0.68	0.79
0.76	1.17	1.58	1.32	0.93	1.2	0.86	0.8	1.02	0.64
0.76	1.35	1.28	1.2	0.98	1.04	0.83	0.79	0.71	0.75
0.7	1.51	1.26	1.5	1	1.01	0.8	0.67	0.62	0.92
0.61	1.31	1.31	1.4	0.95	1.21	0.76	0.75	0.79	0.76
0.77	1.12	1.25	1.2	0.99	0.91	0.73	1.04	0.83	0.72
0.78	1.48	1.3	1.46	0.94	0.69	0.76	0.87	0.37	0.61
0.69	1.21	1.35	1.25	0.87	1.22	0.69	0.8	0.66	0.56
0.84	1.35	1.13	1.66	0.74	0.94	0.84	0.93	0.63	0.49
0.61	1.21	1.71	1.18	0.83	1.47	0.92	0.92	0.68	0.58
0.91	1.37	1.27	1.62	0.85	1.15	0.75	0.79	0.68	0.48
0.91	1.28	1.49	1.51	0.76	2.05	0.78	0.86	0.64	0.74
0.66	1.2	1.35	1.64	0.83	0.99	0.78	0.84	0.62	0.6
0.88	1.19	1.34	1.83		1.29	0.73	0.91	0.57	0.62
0.77	1.01	1.21	1.43		0.98	0.89	0.96	0.54	0.62
0.75	1.15	1.22	1.43		1.05	0.85	0.86	0.59	0.66
0.84	1.4	1.29	1.42		1.57	0.85	0.84	0.57	0.67
0.81	1.25	1.27	1.13		1.18	0.83	0.92	0.65	0.54
0.86	1.17	1.51	1.23		0.97	0.85	0.79	0.52	0.71
0.73	1.2	1.33	1.46		1.13	0.8	0.78	0.99	0.61
0.71	1.07	1.02	1.24		1.04	0.87	0.78	0.52	0.75
0.68	1.09	1.26	1.28		1.19	0.88	0.99	0.55	0.58
0.81	1.08	1.14	1.82		0.91	0.85	0.95	0.56	0.7
0.88	1.16	1.35	1.53		0.84		1.18	0.64	0.54
0.64	1.23	1.15	2.13		1.1		0.72	0.53	0.9
0.62	1.13	1.25	1.25		1.06		0.66	0.81	0.61
0.75	0.83	1.15	1.67		0.9		0.82	0.75	0.49
0.74	1.05	1.27	1.36		1.01		0.93	0.4	0.49
0.62	0.95	1.36	1.25		1.01		0.96	0.57	0.6
0.67	1	1.37	1.77		1.13		0.75	0.56	0.43
0.76	1.33	1.12	1.33		1.04		0.98	0.64	0.94
0.7	1.57	1.22	1.61		0.93		0.87	0.53	0.44
0.73	1.07	2.6	1.51		1.07		0.95	0.52
0.67	1.76	1.34	1.46		1.14		0.89	0.72
0.75	1.13	1.63	1.4		0.97		0.77	0.65
0.84	1.24	1.05			1.01		0.96	0.52
0.73	1.4	1.57			1.13		0.87	0.57
0.75	1.52	1.05			1.16		0.89	0.54
0.83	1.18	1.27			1.39		0.82	0.6
0.87	1.32	1.2			1.07		0.93	0.81
0.92	1.27	1.32			0.87		0.95	0.55
0.83	1.79	1.48			1.06		0.92	0.6
0.83	1.39	1.22			1.06			0.59
0.81	0.91	1.32			0.98			0.63
0.81	1.33	1.24			0.94			0.68
0.86	1.15	1.2			1.12			0.81
0.78	1.04	1.08			0.95
0.76	1.2	1.25			1.37
0.74	1.49	1.37			1.38
0.86	1.3	1.15			1.13
0.9	1.42	1.23			1.48
0.77	1.51	1.33			1.04
0.79	1.74	1.43			1.38
0.76	1.35	1.55			1.16
0.75		1.59			1.17
0.94		1.26			1.15
0.86		1.29			1.47
0.81		1.4			1.37
0.7		1.32			0.99
0.69		1.37			1.06
0.76		1.15			1.22
0.82		1.17
0.82		1.73
		1.23
		1.22
0.59	1.46	1.45	1.43	0.78	1.11	0.78	0.88	0.7	0.68
0.63	0.94	1.4	1.79	0.68	1.22	0.58	0.79	0.62	0.56
0.77	1.38	1.95	1.64	0.91	1.02	0.73	0.62	0.49	0.91
0.56	0.96	1.68	1.36	0.82	1.25	0.7	0.64	0.52	0.62
0.6	0.99	1.34	1.52	0.68	1.28	0.7	0.73	0.77	0.72
0.68	1.29	2.44	1.3	0.66	1.05	0.61	0.75	0.49	0.7
0.69	1.26	1.77	1.79	0.77	1.07	0.86	0.72	0.61	0.6
0.82	1.02	1.35	1.92	0.61	0.97	0.64	0.88	0.42	0.88
0.85	1.07	1.6	1.9	0.81	1.38	0.61	0.82	0.88	0.71
0.69	0.99	1.92	1.61	0.71	1.13	0.63	0.95	0.83	0.65
0.67	1.28	1.41	1.72	0.74	1.12	0.64	0.76	0.72	0.69
0.79	1.46	1.83	1.53	0.65	1.07	0.65	0.66	0.64	0.64
0.52	1.31	1.65	1.79	0.62	1.17	0.7	0.88	0.59	0.62
0.65	1.24	1.51	1.67	0.59	1.07	0.8	0.81	0.74	0.61
0.68	1.2	1.46	1.47	0.75	0.96	0.68	0.85	0.71	0.67
0.66	1.21	1.69	1.44	0.56	1.11	0.68	0.98	0.56	0.82
0.67	0.95	1.87	1.87	0.6	1.34	0.78	0.72	0.69	0.86
0.68	1.01	1.96	1.93	0.64	1.78	0.73	1.01	0.58	0.71
0.83	1.05	1.43	2.09	0.69	1.67	0.67	0.84	0.66	0.8
0.75	0.99	1.68	2.07	0.61	0.94	0.75	0.89	0.97	0.58
0.74	1.22	1.65	1.4	0.62	1.55	0.75	0.67	0.69	0.87
0.66	1.5	1.61	1.7	0.76	1.34	0.64	0.9	0.82	0.76
0.7	1.25	1.42	2.69	0.62	1.68	0.75	0.71	0.52	0.68
0.63	1.62	1.4	1.87	0.8	1.29	0.64	0.59	0.66	0.72
0.61	0.94	1.62	1.51	0.66	1.23	0.72	0.87	0.5	0.46
0.66	1.1	1.65	1.45	0.83	1.3	0.5	0.55	0.58	0.67
0.76	1.26	1.8	1.76	0.71	1.49	0.65	0.65	0.8	1.11
0.7	0.89	1.47	1.83	0.63	1.44	0.73	0.66	0.57	0.6
0.67	1.37	1.41	1.61	0.61	1.19	0.63	0.7	0.62	0.72
0.68	1.35	1.65	1.5	0.79	1.36	0.61	0.8	0.54	0.65
0.7	1.24	1.56	2.06	0.6	1.48	0.67	0.65	0.59	0.51
0.61	1.14	1.59	1.62	0.73	1.33	0.66	0.88	0.84	0.73
0.6	1.21	1.26	1.65	0.67	1.22	0.66	0.69	1.02	0.85
0.63	0.97	1.94	1.79	0.62	1.08	0.7	0.63	0.5	0.59
0.8	1.22	2.17	1.49	0.8	1.27	0.52	0.64	0.53	0.81
0.67	1.14	1.2	1.79	0.72	1.06	0.84	0.57	0.58	0.8
0.75	1.4	1.93	1.67	0.79	1.43	0.71	0.75	0.47	0.58
0.88	1.07	1.05	1.78	0.64	0.95	0.71	0.93	0.71	0.7
0.81	1.07	1.46	1.78	0.63	1.85	0.74	0.75	0.72	0.82
0.84	1.41	2.07	1.76	0.73	1.3	0.6	0.81	0.71	0.79
0.75	1.02	1.52	2.1	0.65	1.26	0.53	0.87	0.67	0.72
0.72	0.86	0.8	1.87	0.63	0.76	0.57	0.63	0.66	0.74
0.77	1.61	2.46	2	0.64	1.54	0.63	0.88	0.51	0.87
0.69	1.49	2.33	1.82	0.62	1.39	0.63	1.06	0.72	0.68
0.71	1.99	1.57	1.59	0.68	0.98	0.73	0.87	0.64	0.82
0.62	0.93	1.62	1.67	0.73	1.3	0.64	0.92	0.67	0.63
0.72	1.31	1.55	1.77	0.74	1.03	0.68	0.68	0.76	0.71
0.77	1.15	1.44	1.71	0.73	1.39	0.54	0.59	0.64	0.81
0.67	1.29	1.82	1.7	0.68	1.28	0.72	0.83	0.79	0.78
0.58	1.15	1.29	2.24	0.69	1.03	0.63	0.73	0.64	0.78
	1.54		1.93		1.02		0.92	0.57	0.77
	0.89		1.52		1.44		0.78	0.59	0.67
	1.26		1.74		1.25		0.69	0.81	0.81
	1.39		1.57		1.27		1.04	0.67	0.78
	1.77		1.62		1.03		0.71	0.63	0.63
	1.45		1.94		1.09		0.68	0.72	0.64
	1.62		1.54		0.95		0.55	0.75	0.81
	1.55		2.07		1		0.93	0.58	0.61
	1.38		1.73		1.51		0.55	0.78	0.77
					0.88		0.76	0.75	0.7
					1.08		1	0.54	0.74
					1.52		0.76	0.71	0.96
					1.44		0.74	0.64	0.68
					1.17		0.77	0.61	0.61
					1.14		0.7	0.51	0.75
					1.3		0.87	0.73	0.67
					1.23		0.76	0.61	0.63
					1.25		0.74	0.61	0.74
					1.39		0.65	0.71	0.54
							1.01	0.73	0.62
							0.81	0.74	0.62
							0.6	0.87	0.9
							0.9	0.7	0.62
								0.69	0.91
								0.59	0.69
								0.72	0.73
								0.7	0.9
								0.41	0.72
								0.96	0.51
								0.88	0.67
									0.49
									0.65
									0.86
									0.95
									0.73
									0.63
									0.84
									0.96
									0.61
									0.94
									0.57
									0.55

[truncated: 8 more sheets: Fig. 4e, Fig. 5a, Fig. 5b, Fig. S1a, Fig. S1b, Fig. S2d, Fig. S3b, Fig. S4b]
